# Supplementary material for: Bis(2-imino­methyl-5-methoxy­phenolato)nickel(II)
Source: Acta Crystallogr Sect E Struct Rep Online. 2009 Oct 3;65(Pt 11):m1275. doi: 10.1107/S1600536809039233 (PMC2971283; doi:10.1107/S1600536809039233)
Supplement: Supplementary file 2 [file e-65-m1275-Isup2.hkl]

# 
# h,k,l, Fc-squared, Fo-squared, sigma(Fo-squared) and status flag 
# 
data_I
_shelx_title ' 20090828a_0m in Pbca' 
_shelx_refln_list_code          4 
_shelx_F_calc_maximum      246.81 
_exptl_crystal_F_000       744.00 
_reflns_d_resolution_high  0.7830 
 
loop_ 
 _symmetry_equiv_pos_as_xyz 
 'x, y, z' 
 '-x+1/2, -y, z+1/2' 
 '-x, y+1/2, -z+1/2' 
 'x+1/2, -y+1/2, -z' 
 '-x, -y, -z' 
 'x-1/2, y, -z-1/2' 
 'x, -y-1/2, z-1/2' 
 '-x-1/2, y-1/2, z' 
 
_cell_length_a     7.5704 
_cell_length_b    11.3306 
_cell_length_c    17.2270 
_cell_angle_alpha  90.000 
_cell_angle_beta   90.000 
_cell_angle_gamma  90.000 
 
_shelx_F_squared_multiplier     1.000 
 
loop_ 
 _refln_index_h 
 _refln_index_k 
 _refln_index_l 
 _refln_F_squared_calc 
 _refln_F_squared_meas 
 _refln_F_squared_sigma 
 _refln_observed_status 
   2   0   0    22771.91    22245.50    316.52 o 
   4   0   0       58.51       30.13      4.66 o 
   6   0   0     1070.86     1033.05     28.69 o 
   8   0   0      310.17      297.98     20.53 o 
   2   1   0    56582.91    57285.17    395.77 o 
   4   1   0      311.90      307.21     11.75 o 
   6   1   0      100.16       77.13      8.55 o 
   8   1   0        6.69       -1.15      9.28 o 
   0   2   0     2485.11     2284.05     41.90 o 
   2   2   0    60915.96    61436.04    420.59 o 
   4   2   0    12641.76    12520.06     97.68 o 
   6   2   0      446.98      463.33     16.08 o 
   8   2   0      163.66      208.43     20.86 o 
   2   3   0      154.81      150.32      5.54 o 
   4   3   0     6252.89     6481.09     57.44 o 
   6   3   0        0.01       -0.15      4.39 o 
   8   3   0       31.54        9.11     11.98 o 
   0   4   0    14178.10    14139.41    214.64 o 
   2   4   0     4780.17     4514.31     42.02 o 
   4   4   0    11188.72    11139.61     90.83 o 
   6   4   0     3607.00     3333.81     62.21 o 
   8   4   0      152.71      159.27     19.05 o 
   2   5   0      461.38      467.57     16.87 o 
   4   5   0       56.16       57.15      5.47 o 
   6   5   0     1117.01     1121.74     55.38 o 
   8   5   0        0.91       -5.83      9.82 o 
   0   6   0    12407.54    12426.79    203.45 o 
   2   6   0     7810.89     7638.63     96.49 o 
   4   6   0      937.29      853.65     21.98 o 
   6   6   0     1414.97     1426.10     39.77 o 
   8   6   0     1197.52     1148.17     66.67 o 
   2   7   0      242.04      230.05     23.42 o 
   4   7   0       42.96       35.24      7.33 o 
   6   7   0      180.09      166.50     20.07 o 
   8   7   0       13.24        0.97     10.63 o 
   0   8   0     3739.04     3467.39     86.12 o 
   2   8   0     2710.17     2568.14     50.35 o 
   4   8   0     2499.99     2486.47     44.13 o 
   6   8   0      867.23      903.51     46.67 o 
   8   8   0      266.06      310.82     26.44 o 
   2   9   0        4.91        5.49      7.19 o 
   4   9   0       25.69       16.46      7.07 o 
   6   9   0       42.90       43.91     10.92 o 
   0  10   0     1301.80     1311.67     54.66 o 
   2  10   0     1731.68     1704.36     44.45 o 
   4  10   0     1753.12     1726.00     50.92 o 
   6  10   0      750.09      881.70     30.96 o 
   2  11   0      183.69      231.64     20.26 o 
   4  11   0      232.96      253.43     24.48 o 
   6  11   0        0.61       18.31     11.26 o 
   0  12   0     1727.43     1768.34     71.55 o 
   2  12   0     1894.09     1968.95     93.97 o 
   4  12   0      540.27      469.37     32.65 o 
   2  13   0       70.57       78.14     16.40 o 
   4  13   0       30.44       41.02     16.47 o 
   0  14   0     2150.71     2256.78     90.50 o 
   2  14   0      519.85      432.03     46.22 o 
   1   1   1    21414.40    22306.45    117.12 o 
   2   1   1    10308.98    10836.50     60.61 o 
   3   1   1    10012.61     9895.95     58.13 o 
   4   1   1     1846.27     1875.57     17.34 o 
   5   1   1     2868.81     2771.99     27.65 o 
   6   1   1        0.00        0.02      3.16 o 
   7   1   1      779.38      810.78     15.15 o 
   8   1   1        2.23        4.55      4.94 o 
   9   1   1      166.46      185.12     17.83 o 
   0   2   1    19510.45    19926.53    198.78 o 
   1   2   1      284.05      292.99      7.09 o 
   2   2   1     3109.19     3270.12     18.10 o 
   3   2   1      745.69      797.02      8.92 o 
   4   2   1     2181.94     2246.37     18.56 o 
   5   2   1        2.20        2.55      2.40 o 
   6   2   1       86.73       93.40      6.41 o 
   7   2   1        6.36       -0.20      5.12 o 
   8   2   1        7.31        4.65      6.40 o 
   9   2   1        6.40       11.85      7.78 o 
   1   3   1     5931.97     6044.04     40.12 o 
   2   3   1     1688.28     1863.62     13.28 o 
   3   3   1     9371.83     9333.79     46.21 o 
   4   3   1       40.86       42.71      3.50 o 
   5   3   1     4533.85     4366.59     31.77 o 
   6   3   1      977.83      938.61     18.29 o 
   7   3   1      812.97      860.71     27.61 o 
   8   3   1        9.02       23.75      8.50 o 
   9   3   1      241.24      236.32     16.28 o 
   0   4   1     1567.78     1571.04     28.11 o 
   1   4   1      277.69      284.20      9.69 o 
   2   4   1      338.02      339.96      5.62 o 
   3   4   1      383.11      385.14      5.65 o 
   4   4   1     1141.14     1178.19     13.46 o 
   5   4   1       55.92       66.64      4.79 o 
   6   4   1      234.61      243.91     10.51 o 
   7   4   1        1.84        3.46      6.21 o 
   8   4   1      335.70      287.67     16.10 o 
   9   4   1       17.73       11.57      8.64 o 
   1   5   1    10632.80    10759.09    100.48 o 
   2   5   1       54.41       62.65      4.19 o 
   3   5   1     3659.29     3458.07     24.27 o 
   4   5   1       11.71       20.64      2.83 o 
   5   5   1     2254.16     2172.09     25.20 o 
   6   5   1      291.85      299.47     13.73 o 
   7   5   1     1511.68     1412.13     29.29 o 
   8   5   1       95.51       83.94     11.10 o 
   9   5   1      113.09      103.98     19.11 o 
   0   6   1       68.29       94.41      9.68 o 
   1   6   1       78.30       97.70      6.87 o 
   2   6   1      709.81      696.76     11.97 o 
   3   6   1        5.74        1.70      2.05 o 
   4   6   1        0.48        1.31      2.51 o 
   5   6   1      507.08      512.62     13.91 o 
   6   6   1        0.11        1.51      4.86 o 
   7   6   1        0.04        1.83      6.29 o 
   8   6   1        2.67        2.57      7.09 o 
   1   7   1     4614.99     4381.53     47.81 o 
   2   7   1       94.72       79.56      6.83 o 
   3   7   1     5918.21     5913.70     42.35 o 
   4   7   1      545.44      574.47     13.69 o 
   5   7   1     1795.19     1760.79     28.07 o 
   6   7   1        1.58       -3.82      4.47 o 
   7   7   1      116.39      119.14     11.69 o 
   8   7   1        4.50       -1.32      7.99 o 
   0   8   1      688.74      716.26     25.27 o 
   1   8   1      192.56      190.43     10.32 o 
   2   8   1      227.28      233.73     12.66 o 
   3   8   1      220.92      222.30      8.65 o 
   4   8   1        6.82       -0.54      4.14 o 
   5   8   1       48.47       41.85      6.31 o 
   6   8   1       51.34       42.85      6.94 o 
   7   8   1        6.28       11.04      7.50 o 
   8   8   1       21.57       24.94      9.85 o 
   1   9   1     4615.50     4648.11     54.75 o 
   2   9   1      417.16      417.79     14.94 o 
   3   9   1     1567.85     1560.04     23.96 o 
   4   9   1       52.69       46.22      6.54 o 
   5   9   1      715.94      723.49     17.93 o 
   6   9   1        6.07        3.57      5.90 o 
   7   9   1      525.34      538.41     21.67 o 
   0  10   1      719.74      766.39     68.79 o 
   1  10   1        0.00       -2.97      5.08 o 
   2  10   1       21.53       14.39      6.37 o 
   3  10   1        0.67        2.01      6.44 o 
   4  10   1        4.98       10.43      8.09 o 
   5  10   1       86.72       74.62      8.58 o 
   6  10   1       22.92       23.92      7.52 o 
   1  11   1     2119.18     2220.16     40.85 o 
   2  11   1       91.62       92.12     10.00 o 
   3  11   1     1352.69     1287.65     42.14 o 
   4  11   1        2.07       -5.12      7.77 o 
   5  11   1      534.02      517.95     38.64 o 
   6  11   1       73.76       63.09     13.51 o 
   0  12   1       10.36       17.07     10.66 o 
   1  12   1        0.52       -5.36      6.09 o 
   2  12   1       58.62       57.68     10.09 o 
   3  12   1       10.77        6.64      8.31 o 
   4  12   1       46.56       53.54     11.48 o 
   5  12   1        0.43       -5.42      9.57 o 
   1  13   1     1196.36     1274.29     32.12 o 
   2  13   1       38.09       43.16      9.83 o 
   3  13   1      746.53      802.55     28.37 o 
   4  13   1      135.96      112.41     31.37 o 
   0  14   1        7.05       -5.89     11.40 o 
   1  14   1        0.01       -2.46      8.56 o 
   2  14   1       66.43       72.70     17.82 o 
   0   0   2     2188.95     2233.59     42.40 o 
   1   0   2     1072.69     1037.98     10.31 o 
   2   0   2    16119.62    16032.93    149.64 o 
   3   0   2      509.48      460.11      7.11 o 
   4   0   2     2551.17     2473.61     23.70 o 
   5   0   2       97.91       90.78      8.24 o 
   6   0   2     1560.74     1526.81     40.02 o 
   7   0   2      142.00      145.26     12.57 o 
   8   0   2      617.97      694.18     24.26 o 
   9   0   2        1.07        2.43     10.96 o 
   1   1   2       40.96       32.98      1.32 o 
   2   1   2      164.06      184.01      3.55 o 
   3   1   2      269.98      281.68      4.59 o 
   4   1   2      282.44      284.48      5.07 o 
   5   1   2      277.47      290.56     17.37 o 
   6   1   2      167.18      154.09      8.64 o 
   7   1   2        8.62       13.56      4.95 o 
   8   1   2       18.03       12.96      6.01 o 
   9   1   2       13.17       21.56      8.21 o 
   0   2   2    13983.54    14236.16    174.90 o 
   1   2   2     2041.55     2097.16     13.93 o 
   2   2   2     2614.26     2449.33     14.44 o 
   3   2   2      253.95      282.03      5.73 o 
   4   2   2     6152.71     5987.15     37.60 o 
   5   2   2      191.40      205.08      6.52 o 
   6   2   2     1657.18     1600.13     24.54 o 
   7   2   2        4.58       -2.33      5.18 o 
   8   2   2      303.11      323.38     14.51 o 
   9   2   2        1.02        8.08      7.38 o 
   1   3   2      534.58      572.42      7.56 o 
   2   3   2      216.67      246.67      3.77 o 
   3   3   2     1243.68     1351.76     15.75 o 
   4   3   2      635.61      708.16      9.66 o 
   5   3   2       38.08       38.43      3.53 o 
   6   3   2       58.18       54.04      6.38 o 
   7   3   2       71.90       56.66      7.32 o 
   8   3   2       30.33       42.37      9.25 o 
   9   3   2        5.48        6.22      7.22 o 
   0   4   2     7461.45     7365.70     92.03 o 
   1   4   2     1875.67     1969.11     20.51 o 
   2   4   2     9290.56     9311.41     52.70 o 
   3   4   2       70.00       81.78      2.99 o 
   4   4   2     1846.54     1663.89     16.35 o 
   5   4   2      277.55      282.56      9.81 o 
   6   4   2     1215.75     1201.46     21.22 o 
   7   4   2        0.08       -4.86      5.53 o 
   8   4   2      478.78      472.55     18.93 o 
   9   4   2       36.68       41.42     10.30 o 
   1   5   2     1007.53     1053.04     15.22 o 
   2   5   2      181.45      194.32      5.65 o 
   3   5   2      833.82      890.97     10.55 o 
   4   5   2       75.01       73.30      5.21 o 
   5   5   2       53.06       52.60      4.79 o 
   6   5   2      288.73      290.52     15.75 o 
   7   5   2       19.81       23.01      7.30 o 
   8   5   2       63.94       60.22     10.20 o 
   9   5   2       12.32       12.25      9.46 o 
   0   6   2    11016.85    11304.00    275.62 o 
   1   6   2      841.81      917.55     17.41 o 
   2   6   2     5521.73     5304.24     46.85 o 
   3   6   2      500.11      499.33      9.12 o 
   4   6   2     2908.01     2807.78     27.38 o 
   5   6   2        5.43        5.25      3.27 o 
   6   6   2      266.32      283.69     12.48 o 
   7   6   2       54.84       45.21      8.95 o 
   8   6   2        7.71        7.72      7.65 o 
   1   7   2      382.57      377.83     12.23 o 
   2   7   2       20.39       35.92      4.65 o 
   3   7   2        6.67        2.76      3.08 o 
   4   7   2        0.07        0.44      3.54 o 
   5   7   2       95.71       95.28      7.54 o 
   6   7   2       93.41       88.71      7.80 o 
   7   7   2       82.64       69.74      9.77 o 
   8   7   2       17.00       21.88      8.82 o 
   0   8   2     4066.69     3972.40     93.19 o 
   1   8   2      113.12      125.07      9.03 o 
   2   8   2     3994.11     3918.68     46.53 o 
   3   8   2        9.07        3.92      3.43 o 
   4   8   2      960.08      919.86     19.08 o 
   5   8   2      139.31      137.93      9.12 o 
   6   8   2      274.49      287.59     12.64 o 
   7   8   2        6.81       11.12      7.26 o 
   8   8   2      134.46      149.67     14.84 o 
   1   9   2      820.53      833.99     30.11 o 
   2   9   2       63.76       56.16      7.63 o 
   3   9   2      272.95      259.03     10.88 o 
   4   9   2      269.32      274.69     13.56 o 
   5   9   2      139.01      138.90     10.01 o 
   6   9   2        2.07       -0.77      5.38 o 
   7   9   2        1.99        8.31      7.74 o 
   0  10   2     1823.06     1825.68     46.60 o 
   1  10   2      744.36      724.45     20.31 o 
   2  10   2      864.00      916.17     30.57 o 
   3  10   2      522.49      546.29     23.56 o 
   4  10   2      713.57      675.88     22.88 o 
   5  10   2        6.61        2.09      6.37 o 
   6  10   2      559.15      537.79     17.70 o 
   1  11   2      214.56      233.93     14.10 o 
   2  11   2      100.32      107.53     10.62 o 
   3  11   2      173.71      157.52     14.53 o 
   4  11   2        0.33       -1.14      7.93 o 
   5  11   2        0.09        2.62      9.46 o 
   6  11   2        1.84       -6.55      7.71 o 
   0  12   2      233.02      236.92     35.21 o 
   1  12   2       51.15       62.62     10.86 o 
   2  12   2      606.43      629.78     21.84 o 
   3  12   2       64.56       66.85     15.32 o 
   4  12   2      696.99      645.15     39.99 o 
   5  12   2      166.15      172.11     17.01 o 
   1  13   2       21.63        3.85      7.86 o 
   2  13   2       45.14       36.74     10.17 o 
   3  13   2       87.06       68.30     12.68 o 
   4  13   2        0.03       -5.18      9.54 o 
   0  14   2      439.13      476.25     36.77 o 
   1  14   2       23.42       25.68      9.97 o 
   2  14   2      288.89      304.00     28.74 o 
   1   1   3    10929.51    11278.77     57.72 o 
   2   1   3      363.75      401.11      4.83 o 
   3   1   3     1162.34     1097.06      9.32 o 
   4   1   3        2.40        1.75      1.22 o 
   5   1   3     1077.77     1025.18     21.70 o 
   6   1   3       20.17       17.37      4.59 o 
   7   1   3      859.44      866.43     17.49 o 
   8   1   3       16.70       11.80      6.74 o 
   9   1   3      260.23      298.63     15.95 o 
   0   2   3      605.69      635.41     17.48 o 
   1   2   3     3302.45     3443.15     20.97 o 
   2   2   3      108.03      106.51      2.82 o 
   3   2   3      424.65      444.44      5.21 o 
   4   2   3        0.65        0.94      1.41 o 
   5   2   3      322.50      330.66      7.91 o 
   6   2   3       58.53       68.81      7.10 o 
   7   2   3       84.42       81.90      9.42 o 
   8   2   3        0.01       -1.78      5.45 o 
   9   2   3        5.30        5.66      7.56 o 
   1   3   3      194.55      168.02      4.03 o 
   2   3   3       21.79       24.55      2.47 o 
   3   3   3     8016.89     7911.01     40.21 o 
   4   3   3      541.85      544.40      7.38 o 
   5   3   3     2753.61     2697.68     28.43 o 
   6   3   3       19.50        8.95      4.84 o 
   7   3   3      422.38      416.69     14.26 o 
   8   3   3        1.05        6.20      6.43 o 
   9   3   3       32.51       41.65     10.53 o 
   0   4   3      539.90      657.61     16.36 o 
   1   4   3     2846.70     2835.83     25.81 o 
   2   4   3      533.43      556.37      7.56 o 
   3   4   3     1039.94     1094.63     12.60 o 
   4   4   3       90.72      105.07      5.21 o 
   5   4   3        9.16        2.15      2.84 o 
   6   4   3       29.43       40.82      6.53 o 
   7   4   3       12.15       10.00      8.21 o 
   8   4   3        7.01        3.72      7.38 o 
   9   4   3       22.30       12.69      8.95 o 
   1   5   3     7670.07     7756.61     59.24 o 
   2   5   3     1152.38     1289.57     14.70 o 
   3   5   3     1896.49     1854.18     16.45 o 
   4   5   3        9.70        8.45      2.78 o 
   5   5   3     1078.47     1056.36     15.80 o 
   6   5   3       18.30       22.86      8.16 o 
   7   5   3       57.01       62.85     11.28 o 
   8   5   3       25.32       28.23     10.17 o 
   0   6   3     2088.48     2342.39    104.26 o 
   1   6   3       19.06       25.09      4.38 o 
   2   6   3        8.50        1.02      2.34 o 
   3   6   3      402.10      403.96      8.42 o 
   4   6   3       29.41       36.48      4.32 o 
   5   6   3       45.20       48.20      5.01 o 
   6   6   3       61.43       62.43      7.40 o 
   7   6   3       57.85       34.28      7.73 o 
   8   6   3        1.53       -3.60      7.34 o 
   1   7   3     7182.20     7152.66     68.35 o 
   2   7   3      223.98      221.37      8.23 o 
   3   7   3     1322.31     1308.40     25.94 o 
   4   7   3      359.90      366.59     11.50 o 
   5   7   3        5.52        3.17      4.23 o 
   6   7   3       55.03       52.81      6.76 o 
   7   7   3      279.79      316.98     23.16 o 
   8   7   3        0.99       -9.46      7.69 o 
   0   8   3      176.86      187.52     14.94 o 
   1   8   3      196.43      201.47     10.64 o 
   2   8   3      363.60      387.38     13.43 o 
   3   8   3     1437.27     1386.70     19.58 o 
   4   8   3      155.74      159.66     10.05 o 
   5   8   3        7.55        2.74      4.58 o 
   6   8   3       36.13       29.24      6.68 o 
   7   8   3       92.87       68.27     10.64 o 
   1   9   3      650.17      647.90     17.99 o 
   2   9   3      428.77      455.94     16.06 o 
   3   9   3      710.58      770.55     18.04 o 
   4   9   3       23.90       18.40      6.08 o 
   5   9   3     1313.02     1307.19     30.95 o 
   6   9   3        0.43        6.47      5.83 o 
   7   9   3      132.03      156.06     14.47 o 
   0  10   3      847.41      914.70     32.57 o 
   1  10   3      228.70      224.14     15.54 o 
   2  10   3        2.62       -3.87      4.81 o 
   3  10   3        5.71       10.57      7.93 o 
   4  10   3        7.32       10.06      6.43 o 
   5  10   3        3.93        8.42      6.86 o 
   6  10   3        5.15       -1.41      6.38 o 
   1  11   3       34.58       28.34      7.26 o 
   2  11   3       66.99       65.33     11.65 o 
   3  11   3     1107.94     1156.44     42.49 o 
   4  11   3       36.77       31.34      9.47 o 
   5  11   3      450.69      443.81     23.52 o 
   6  11   3        2.95        7.46      8.31 o 
   0  12   3        7.34        6.35      9.55 o 
   1  12   3      374.81      374.69     18.10 o 
   2  12   3      110.86      103.92     11.28 o 
   3  12   3      111.29      102.72     14.93 o 
   4  12   3        0.72       -4.83      8.28 o 
   5  12   3       19.55       10.67     10.75 o 
   1  13   3      767.88      763.28     25.26 o 
   2  13   3       16.91        9.91      8.30 o 
   3  13   3       21.18       15.39     10.43 o 
   4  13   3       51.41       46.75     12.25 o 
   0  14   3        1.89        5.33     11.93 o 
   1  14   3       48.76       32.25     10.22 o 
   2  14   3        1.49       -0.23     10.76 o 
   0   0   4     2331.23     2165.35     38.84 o 
   1   0   4        0.00       -2.83      1.89 o 
   2   0   4      932.97      934.27     10.86 o 
   3   0   4        9.24        6.02      1.88 o 
   4   0   4     2446.95     2318.13     22.76 o 
   5   0   4     1146.28     1135.80     23.39 o 
   6   0   4      622.57      605.71     22.42 o 
   7   0   4        7.77        6.38      6.62 o 
   8   0   4      112.03      134.16     13.52 o 
   9   0   4      120.65       97.88     16.32 o 
   1   1   4       13.24       10.46      1.65 o 
   2   1   4       62.89       53.77      2.21 o 
   3   1   4      571.27      626.56      6.75 o 
   4   1   4       25.99       23.42      1.96 o 
   5   1   4       56.08       56.46      4.19 o 
   6   1   4       66.77       56.41      5.97 o 
   7   1   4      325.51      322.87     11.57 o 
   8   1   4       18.43       11.79      5.89 o 
   9   1   4        0.00       -5.33      7.37 o 
   0   2   4       27.84       28.22      2.28 o 
   1   2   4      376.32      416.25      5.98 o 
   2   2   4     2649.93     2529.77     16.67 o 
   3   2   4      985.88     1004.65      9.47 o 
   4   2   4     1217.11     1139.85     11.19 o 
   5   2   4       68.58       84.55      5.64 o 
   6   2   4      721.89      696.15     15.74 o 
   7   2   4        1.98       -0.61      4.66 o 
   8   2   4      366.25      354.70     13.32 o 
   9   2   4        7.74        2.98      9.35 o 
   1   3   4     1590.83     1726.41     14.92 o 
   2   3   4      200.85      180.91      3.95 o 
   3   3   4       16.28       20.41      1.66 o 
   4   3   4       74.81       73.48      3.63 o 
   5   3   4      183.47      179.71      7.26 o 
   6   3   4       52.01       52.07      6.38 o 
   7   3   4        2.20       -0.78      4.90 o 
   8   3   4        0.35        2.12      5.50 o 
   9   3   4       37.41       45.78     12.33 o 
   0   4   4     3397.63     3175.90     50.22 o 
   1   4   4       13.31       14.64      2.80 o 
   2   4   4      475.88      368.11      6.27 o 
   3   4   4      127.85      137.62      4.14 o 
   4   4   4     1387.82     1337.45     16.25 o 
   5   4   4       11.94        8.63      3.06 o 
   6   4   4      927.43      889.05     18.38 o 
   7   4   4        9.44        8.80      5.54 o 
   8   4   4       96.88      119.71     15.98 o 
   9   4   4        0.01       11.00      9.84 o 
   1   5   4      477.84      518.76     10.09 o 
   2   5   4       44.76       40.55      3.50 o 
   3   5   4       19.18       18.49      2.50 o 
   4   5   4      386.49      400.77      9.26 o 
   5   5   4       22.00       19.90      3.65 o 
   6   5   4        3.25        5.20      4.68 o 
   7   5   4       20.63        9.33      6.76 o 
   8   5   4        6.26       -8.48      8.96 o 
   0   6   4      703.32      614.72     89.37 o 
   1   6   4      288.08      329.58     10.32 o 
   2   6   4     2758.23     2698.81     27.39 o 
   3   6   4      242.64      253.20      7.56 o 
   4   6   4      955.59      897.05     14.71 o 
   5   6   4       42.90       42.47      5.01 o 
   6   6   4      135.20      128.58      8.64 o 
   7   6   4        1.29        7.41      6.61 o 
   8   6   4      163.62      180.97     22.17 o 
   1   7   4       28.17       32.48      5.43 o 
   2   7   4       86.22       84.31      5.89 o 
   3   7   4        3.58        0.60      2.95 o 
   4   7   4       86.34       85.21      6.91 o 
   5   7   4        4.45        8.00      3.94 o 
   6   7   4        6.61        5.54      5.05 o 
   7   7   4        0.00        7.78      6.89 o 
   8   7   4       10.21       -0.81      9.14 o 
   0   8   4     2221.00     2221.13     59.66 o 
   1   8   4       14.71       21.74      5.25 o 
   2   8   4      645.27      631.07     15.48 o 
   3   8   4       60.38       60.63      5.97 o 
   4   8   4      461.87      477.10     17.35 o 
   5   8   4       21.91       16.47      5.47 o 
   6   8   4      430.61      418.12     14.60 o 
   7   8   4        9.30      -11.60      7.73 o 
   1   9   4      111.56      126.82      9.85 o 
   2   9   4      129.83      130.53      9.91 o 
   3   9   4        0.85       -1.53      3.68 o 
   4   9   4       28.31       32.96      6.92 o 
   5   9   4        1.19       -4.58      5.86 o 
   6   9   4        9.26       -1.22      5.73 o 
   7   9   4        4.61        9.57      9.96 o 
   0  10   4       70.61       92.03     13.74 o 
   1  10   4       34.95       18.82      6.16 o 
   2  10   4      664.30      678.37     27.12 o 
   3  10   4        0.69       -2.50      6.88 o 
   4  10   4      732.97      718.70     30.71 o 
   5  10   4        9.68       14.53      7.15 o 
   6  10   4      240.03      223.50     14.82 o 
   1  11   4        1.29       -0.06      5.70 o 
   2  11   4      247.33      239.21     13.04 o 
   3  11   4       54.57       28.90     10.51 o 
   4  11   4       10.56       15.02      8.61 o 
   5  11   4        0.13       -2.04      7.59 o 
   6  11   4        0.04       -2.52      7.99 o 
   0  12   4     1014.70     1058.72     39.19 o 
   1  12   4       13.98       20.34      7.68 o 
   2  12   4      303.82      304.13     16.07 o 
   3  12   4       12.35        0.77      9.33 o 
   4  12   4      138.66      139.87     14.82 o 
   5  12   4        1.58       -8.46      8.92 o 
   1  13   4        0.81        2.94      7.76 o 
   2  13   4        0.95       -1.02      6.65 o 
   3  13   4        0.11       -8.97      9.84 o 
   0  14   4      422.23      409.94     30.53 o 
   1  14   4        3.27        0.09      8.60 o 
   1   1   5     9401.35     9371.18     58.08 o 
   2   1   5      773.78      776.92      7.17 o 
   3   1   5     2935.47     2922.96     20.23 o 
   4   1   5       32.35       38.79      2.44 o 
   5   1   5      346.82      324.89      8.09 o 
   6   1   5       20.13       12.36      4.22 o 
   7   1   5       79.04       90.67      7.56 o 
   8   1   5        2.28       -8.98      6.13 o 
   9   1   5       45.84       44.62     10.16 o 
   0   2   5     2287.03     2253.23     19.15 o 
   1   2   5       36.33       32.67      3.11 o 
   2   2   5      159.77      149.32      3.52 o 
   3   2   5      837.74      857.52     10.17 o 
   4   2   5      462.68      487.58      6.93 o 
   5   2   5      263.72      277.15      9.49 o 
   6   2   5       33.51       39.80      5.43 o 
   7   2   5        1.67       -0.43      4.52 o 
   8   2   5        0.60       -1.87      6.42 o 
   9   2   5       23.75       11.33      8.44 o 
   1   3   5     3257.81     3148.85     25.21 o 
   2   3   5     1115.56     1231.85     11.73 o 
   3   3   5      805.28      647.54      9.41 o 
   4   3   5       85.57       80.17      3.94 o 
   5   3   5     1176.03     1166.15     15.36 o 
   6   3   5       49.79       57.77      6.59 o 
   7   3   5      434.06      443.19     13.29 o 
   8   3   5        5.43        7.14      7.06 o 
   9   3   5       70.65       73.08     12.98 o 
   0   4   5      249.29      302.90     13.57 o 
   1   4   5      685.64      782.62     11.05 o 
   2   4   5       36.14       43.00      3.40 o 
   3   4   5      121.02      132.64      4.26 o 
   4   4   5       85.25       89.01      6.04 o 
   5   4   5        0.21       -3.61      2.68 o 
   6   4   5        2.33        2.15      4.39 o 
   7   4   5       12.65        1.55      6.36 o 
   8   4   5        3.10        4.71      7.49 o 
   9   4   5        3.78       14.34     10.46 o 
   1   5   5      539.34      407.48     13.72 o 
   2   5   5       56.91       62.76      4.18 o 
   3   5   5     2397.90     2365.16     19.33 o 
   4   5   5        0.03        2.78      2.42 o 
   5   5   5      565.65      540.65     11.53 o 
   6   5   5        0.84        0.53      4.49 o 
   7   5   5      217.18      215.63     15.61 o 
   8   5   5        4.31       -9.44      9.22 o 
   0   6   5      733.07      756.14     21.51 o 
   1   6   5      303.80      329.39     14.95 o 
   2   6   5        3.52        1.53      2.20 o 
   3   6   5       14.14       11.27      2.50 o 
   4   6   5       87.11       94.99      6.16 o 
   5   6   5       85.62       80.52      6.01 o 
   6   6   5        5.88        3.42      4.52 o 
   7   6   5        4.02       -3.90      9.69 o 
   8   6   5        2.25       -1.15      9.60 o 
   1   7   5     1532.84     1508.28     29.14 o 
   2   7   5      451.01      465.01     11.39 o 
   3   7   5      248.79      223.13      8.75 o 
   4   7   5        0.29       -2.15      3.17 o 
   5   7   5      487.46      487.15     12.24 o 
   6   7   5        2.75        7.79      5.10 o 
   7   7   5      152.58      176.24     16.37 o 
   8   7   5        0.05        9.94     10.36 o 
   0   8   5      215.61      230.82     16.36 o 
   1   8   5      172.99      180.66     11.11 o 
   2   8   5        9.72        5.58      4.37 o 
   3   8   5       16.91        9.78      4.17 o 
   4   8   5       42.00       52.80      8.18 o 
   5   8   5       20.03       21.41      5.67 o 
   6   8   5        9.13        1.10      5.87 o 
   7   8   5        0.19        6.21      9.52 o 
   1   9   5      273.29      296.69     13.71 o 
   2   9   5       15.85        8.23      4.95 o 
   3   9   5      427.43      482.23     14.98 o 
   4   9   5       48.17       44.60      7.46 o 
   5   9   5      241.60      249.65     13.96 o 
   6   9   5       13.01        6.19      7.13 o 
   7   9   5      344.90      350.00     23.03 o 
   0  10   5        7.42       22.93      9.22 o 
   1  10   5        0.86       -2.05      4.93 o 
   2  10   5       11.40        2.15      5.09 o 
   3  10   5       16.54       13.69      8.36 o 
   4  10   5        4.06        4.81      7.61 o 
   5  10   5       52.47       51.59      9.10 o 
   6  10   5        3.31        6.68      7.75 o 
   1  11   5      123.84      118.73     20.21 o 
   2  11   5       18.33        7.34      5.72 o 
   3  11   5      388.42      375.68     22.15 o 
   4  11   5        3.55        2.64      8.45 o 
   5  11   5      357.32      363.11     17.94 o 
   0  12   5       37.35       44.07     12.58 o 
   1  12   5       25.66        6.35      6.86 o 
   2  12   5        5.92        6.91      6.92 o 
   3  12   5      104.44       93.68     14.35 o 
   4  12   5        3.50        5.65      9.20 o 
   1  13   5      398.88      440.31     20.67 o 
   2  13   5        4.12       -0.43      8.07 o 
   3  13   5      115.36       81.23     15.65 o 
   0  14   5        4.64        9.39     12.66 o 
   1  14   5        1.57       -7.15      8.36 o 
   0   0   6     6235.17     5880.29     53.32 o 
   1   0   6       21.61       19.30      2.70 o 
   2   0   6     1873.17     1711.58     16.90 o 
   3   0   6       33.74       34.03      3.10 o 
   4   0   6      738.36      715.37     20.90 o 
   5   0   6        0.23        0.13      4.47 o 
   6   0   6      292.81      307.35     14.30 o 
   7   0   6       21.70       22.16     10.26 o 
   8   0   6      264.91      302.81     22.63 o 
   9   0   6       12.56       15.20     11.57 o 
   1   1   6        2.63        1.46      1.40 o 
   2   1   6      448.28      449.24      5.37 o 
   3   1   6        6.70        6.62      1.54 o 
   4   1   6       69.16       79.16      3.72 o 
   5   1   6       74.17       81.24      5.79 o 
   6   1   6       11.28        9.86      4.27 o 
   7   1   6        8.73        4.87      5.70 o 
   8   1   6       28.50       19.12      7.94 o 
   9   1   6        5.28       10.90      8.39 o 
   0   2   6      625.20      539.71      7.85 o 
   1   2   6        0.12        2.31      1.15 o 
   2   2   6     1306.50     1188.17     11.13 o 
   3   2   6       99.33      122.87      3.53 o 
   4   2   6     1452.23     1361.36     13.46 o 
   5   2   6        0.03        1.12      2.47 o 
   6   2   6     1005.11     1007.04     21.89 o 
   7   2   6       20.61       13.55      6.42 o 
   8   2   6      215.66      245.63     14.69 o 
   9   2   6        0.02       -4.51      7.53 o 
   1   3   6       48.44       46.86      2.35 o 
   2   3   6       86.32      119.89      4.33 o 
   3   3   6       61.75       65.31      3.11 o 
   4   3   6       16.71       13.12      2.46 o 
   5   3   6       10.67       17.30      3.21 o 
   6   3   6       22.77       18.41      5.31 o 
   7   3   6        0.25        2.56      5.33 o 
   8   3   6        1.65       -3.49      6.65 o 
   9   3   6        1.77        3.83      9.46 o 
   0   4   6       17.13       17.10      4.42 o 
   1   4   6      163.27      206.55      4.61 o 
   2   4   6     1338.07     1229.63     13.94 o 
   3   4   6        7.80        7.39      1.90 o 
   4   4   6     2277.44     2252.41     20.38 o 
   5   4   6        6.00        3.78      2.93 o 
   6   4   6      830.65      796.77     20.52 o 
   7   4   6       14.64        5.85      5.58 o 
   8   4   6      225.58      227.71     14.83 o 
   1   5   6      476.05      503.32      9.62 o 
   2   5   6     1209.80     1198.32     14.49 o 
   3   5   6       10.48       11.37      2.71 o 
   4   5   6      149.94      145.93      6.34 o 
   5   5   6       35.71       37.45      4.71 o 
   6   5   6        1.89       -3.68      5.40 o 
   7   5   6        2.35        0.04      6.81 o 
   8   5   6        5.68        8.10      9.06 o 
   0   6   6     4370.94     4033.81     81.27 o 
   1   6   6      207.23      240.57     13.47 o 
   2   6   6     1481.65     1340.74     17.71 o 
   3   6   6       97.95      106.29      5.19 o 
   4   6   6      638.37      627.91     20.60 o 
   5   6   6        0.95       -2.53      3.29 o 
   6   6   6      345.77      367.39     14.25 o 
   7   6   6        1.14        0.17      8.07 o 
   8   6   6       95.80       83.72     20.11 o 
   1   7   6        2.13       -3.14      3.18 o 
   2   7   6        4.52        6.41      3.25 o 
   3   7   6      128.94      132.40      8.26 o 
   4   7   6      121.46      126.59      8.05 o 
   5   7   6        0.04       -3.39      3.64 o 
   6   7   6        0.04       -5.02      5.03 o 
   7   7   6       88.19       71.45     12.35 o 
   8   7   6        0.89       -3.35     12.26 o 
   0   8   6     1847.80     1796.36     42.55 o 
   1   8   6       24.58       23.99      5.63 o 
   2   8   6     1830.34     1742.10     26.54 o 
   3   8   6       13.48       12.87      4.40 o 
   4   8   6      393.09      426.52     14.97 o 
   5   8   6      204.90      188.80     11.78 o 
   6   8   6      134.47      162.50     15.79 o 
   7   8   6       15.41        5.92      9.72 o 
   1   9   6       25.82       22.21      6.21 o 
   2   9   6        5.99        1.87      4.94 o 
   3   9   6       45.41       34.22      6.52 o 
   4   9   6       24.06       15.71      6.18 o 
   5   9   6       16.67       15.47      6.90 o 
   6   9   6       50.70       56.82      9.24 o 
   7   9   6       11.01       17.97     11.06 o 
   0  10   6     1058.17     1063.50     35.45 o 
   1  10   6       23.95       16.10      8.43 o 
   2  10   6      510.49      563.58     30.03 o 
   3  10   6       99.03       94.64     25.94 o 
   4  10   6      631.39      660.97     19.97 o 
   5  10   6        7.26        0.85      6.37 o 
   6  10   6      177.53      158.93     13.56 o 
   1  11   6       12.58        1.40      6.19 o 
   2  11   6        1.41        0.96      5.55 o 
   3  11   6       13.60        5.26     11.56 o 
   4  11   6       25.35       15.24     11.60 o 
   5  11   6        1.58       -0.11      7.30 o 
   0  12   6      316.93      384.12     26.17 o 
   1  12   6       43.26       32.62      8.75 o 
   2  12   6      697.43      773.70     21.72 o 
   3  12   6       11.28       16.55     10.76 o 
   4  12   6      154.43      155.42     18.99 o 
   1  13   6       69.64       58.94     10.64 o 
   2  13   6        3.89        3.39      8.24 o 
   3  13   6        9.15        8.33     11.65 o 
   1   1   7     7418.15     7467.27     42.86 o 
   2   1   7     1462.22     1582.08     13.02 o 
   3   1   7     3722.89     3520.54     21.90 o 
   4   1   7      466.28      484.98      7.13 o 
   5   1   7     1041.81     1026.45     18.13 o 
   6   1   7       53.28       49.01      7.38 o 
   7   1   7      401.70      426.12     16.40 o 
   8   1   7        4.12       -2.26      6.71 o 
   9   1   7      134.90      135.81     13.35 o 
   0   2   7     2897.10     3239.55     26.56 o 
   1   2   7       26.56       30.14      2.16 o 
   2   2   7      103.35       94.07      3.55 o 
   3   2   7      388.60      413.07      6.42 o 
   4   2   7       71.17       77.09      4.01 o 
   5   2   7        0.16        4.58      5.52 o 
   6   2   7       26.48       26.30      6.07 o 
   7   2   7       24.62       19.16      6.98 o 
   8   2   7        0.22       -7.15      6.75 o 
   9   2   7        1.17        8.34     14.18 o 
   1   3   7     2855.52     2568.23     17.73 o 
   2   3   7       69.23       91.66      3.91 o 
   3   3   7     3388.36     3294.00     21.85 o 
   4   3   7      166.65      178.30      5.30 o 
   5   3   7     2147.62     2051.52     22.41 o 
   6   3   7      126.73      119.81     10.03 o 
   7   3   7      391.47      413.75     21.48 o 
   8   3   7       21.19       22.29      9.40 o 
   0   4   7        2.71        2.54      1.91 o 
   1   4   7        3.48        5.05      2.94 o 
   2   4   7      378.40      412.82      8.02 o 
   3   4   7       86.54       93.37      3.98 o 
   4   4   7       49.27       55.97      3.93 o 
   5   4   7       19.37       26.05      4.79 o 
   6   4   7        2.36        5.74      5.02 o 
   7   4   7        2.85       -9.93      6.62 o 
   8   4   7       19.14       23.45      8.40 o 
   1   5   7     3512.32     3313.93     26.00 o 
   2   5   7       82.63      115.04      5.18 o 
   3   5   7     1872.89     1663.03     17.37 o 
   4   5   7        8.45       11.24      3.14 o 
   5   5   7     1027.28      956.51     19.00 o 
   6   5   7       24.98       16.63      7.26 o 
   7   5   7      609.86      581.04     28.95 o 
   8   5   7        0.84       -5.05      7.05 o 
   0   6   7      217.45      238.15     13.32 o 
   1   6   7        0.00       -0.76      2.53 o 
   2   6   7       59.63       67.21      5.01 o 
   3   6   7       21.26       21.26      4.74 o 
   4   6   7       66.76       74.56      5.44 o 
   5   6   7       66.34       62.60      6.66 o 
   6   6   7        7.49        8.93      6.25 o 
   7   6   7        0.42        0.05      7.82 o 
   8   6   7        5.85       29.57     10.55 o 
   1   7   7     2721.62     2649.29     31.05 o 
   2   7   7       81.36       92.21      6.15 o 
   3   7   7     1755.35     1707.67     22.31 o 
   4   7   7        6.26        7.12      4.17 o 
   5   7   7      594.83      584.96     15.08 o 
   6   7   7       16.06       13.11      7.40 o 
   7   7   7      153.52      201.46     27.36 o 
   0   8   7      423.64      472.66     20.44 o 
   1   8   7        0.98       -1.78      3.87 o 
   2   8   7       87.83       94.38      7.87 o 
   3   8   7        0.06        1.89      3.86 o 
   4   8   7       59.72       48.47      7.15 o 
   5   8   7        4.92        0.32      5.48 o 
   6   8   7        0.14       -1.60      5.59 o 
   7   8   7        3.68        5.22     11.41 o 
   1   9   7     1401.46     1321.31     26.99 o 
   2   9   7      162.77      182.61     10.62 o 
   3   9   7     1253.88     1233.14     23.84 o 
   4   9   7        5.29        6.29      5.91 o 
   5   9   7      429.71      439.88     22.91 o 
   6   9   7       21.15       12.44      7.42 o 
   0  10   7       32.25       31.12     16.14 o 
   1  10   7       22.39        8.34      5.74 o 
   2  10   7        3.83        3.87      5.28 o 
   3  10   7        1.39       -4.33      7.82 o 
   4  10   7       59.55       50.60      9.02 o 
   5  10   7       14.16       -3.51      6.72 o 
   6  10   7        6.00       10.00      8.01 o 
   1  11   7     1116.31     1112.37     27.38 o 
   2  11   7       11.48       13.57      6.34 o 
   3  11   7      349.65      370.47     22.14 o 
   4  11   7       29.55       49.83     15.98 o 
   5  11   7      230.31      238.75     15.67 o 
   0  12   7        3.05       14.66     11.19 o 
   1  12   7       25.31       12.88      7.53 o 
   2  12   7       16.47       10.72      7.10 o 
   3  12   7        6.98       -6.65      9.54 o 
   4  12   7        3.47        4.21      8.74 o 
   1  13   7      369.75      410.10     18.74 o 
   2  13   7       10.24       17.10      9.14 o 
   0   0   8    37768.19    38558.45    527.02 o 
   1   0   8      811.39      906.04     16.06 o 
   2   0   8    11545.51    11661.92     91.57 o 
   3   0   8      134.68      139.40      5.38 o 
   4   0   8      804.93      830.05     15.78 o 
   5   0   8       26.34       24.95      9.32 o 
   6   0   8      595.68      598.66     25.25 o 
   7   0   8        0.83       -1.13      8.01 o 
   8   0   8      252.32      248.12     22.61 o 
   9   0   8        1.13       23.72     13.50 o 
   1   1   8       81.81       91.49      3.57 o 
   2   1   8     2183.04     2374.80     17.45 o 
   3   1   8      264.79      282.33      6.70 o 
   4   1   8       57.53       57.40      3.96 o 
   5   1   8       68.87       66.85      7.37 o 
   6   1   8       61.59       56.48      7.77 o 
   7   1   8        0.56       -3.02      5.94 o 
   8   1   8        0.42       -7.01      6.75 o 
   0   2   8     8742.95     8636.05     66.45 o 
   1   2   8      576.08      660.46      7.20 o 
   2   2   8     8812.04     8834.16     48.28 o 
   3   2   8       66.97       69.91      3.04 o 
   4   2   8     4231.36     4171.89     28.61 o 
   5   2   8       26.46       31.40      4.58 o 
   6   2   8      689.19      691.36     19.14 o 
   7   2   8       26.68       23.38      7.22 o 
   8   2   8      140.69      156.35     15.24 o 
   1   3   8       29.81       39.61      2.48 o 
   2   3   8      301.94      299.47      6.41 o 
   3   3   8      349.76      369.27      6.22 o 
   4   3   8      264.78      283.68      8.62 o 
   5   3   8       50.11       53.71      5.34 o 
   6   3   8        3.60        4.28      7.46 o 
   7   3   8       12.07        2.17      6.35 o 
   8   3   8        7.49        6.69      7.75 o 
   0   4   8     3273.64     3145.21     31.91 o 
   1   4   8      348.67      351.05      6.11 o 
   2   4   8     4231.06     4144.58     29.87 o 
   3   4   8        0.17        0.65      1.87 o 
   4   4   8     4079.04     4058.78     31.60 o 
   5   4   8       79.29       70.64      6.39 o 
   6   4   8     1184.77     1189.10     25.76 o 
   7   4   8        0.16        1.56      6.24 o 
   8   4   8      156.09      165.02     13.96 o 
   1   5   8      354.36      343.49      8.42 o 
   2   5   8      348.36      356.66     10.23 o 
   3   5   8      102.57      105.22      5.60 o 
   4   5   8        0.03       -4.88      3.26 o 
   5   5   8        1.54        2.23      3.88 o 
   6   5   8      153.42      151.39     11.64 o 
   7   5   8        8.39        9.54      7.26 o 
   8   5   8        0.23        0.79      7.72 o 
   0   6   8     6100.50     6052.64    112.76 o 
   1   6   8      154.96      146.09      7.40 o 
   2   6   8     3427.97     3385.98     32.41 o 
   3   6   8      110.87      125.86      5.86 o 
   4   6   8      753.52      740.52     22.82 o 
   5   6   8       13.35       18.42      4.87 o 
   6   6   8      688.15      696.89     23.31 o 
   7   6   8        9.30        4.62      7.09 o 
   8   6   8      387.70      356.99     24.60 o 
   1   7   8       17.19       27.55      4.70 o 
   2   7   8       76.28       69.27      5.73 o 
   3   7   8        3.16        0.51      3.26 o 
   4   7   8       12.93        8.35      4.50 o 
   5   7   8        0.06       -2.40      4.30 o 
   6   7   8       44.51       29.09      7.37 o 
   7   7   8        5.86        7.46      9.01 o 
   0   8   8     2214.31     2209.54     83.12 o 
   1   8   8        3.73        5.65      4.11 o 
   2   8   8     1460.16     1410.41     23.26 o 
   3   8   8       15.15       11.80      4.27 o 
   4   8   8     1341.54     1344.98     25.77 o 
   5   8   8        2.53       -2.77      5.53 o 
   6   8   8      447.02      432.09     20.07 o 
   7   8   8        1.40       -5.30     11.63 o 
   1   9   8       24.40       22.52      6.35 o 
   2   9   8       10.24        9.66      5.43 o 
   3   9   8        2.20        3.52      6.01 o 
   4   9   8       12.26        4.80      6.14 o 
   5   9   8        3.22       -1.82      5.99 o 
   6   9   8        1.54        2.39      8.07 o 
   0  10   8      576.45      562.84     26.93 o 
   1  10   8       19.54       14.53      7.82 o 
   2  10   8     1154.51     1150.59     24.30 o 
   3  10   8       13.60       18.12      9.19 o 
   4  10   8      677.80      659.19     20.10 o 
   5  10   8        0.11        2.15      6.90 o 
   6  10   8      375.51      390.43     20.76 o 
   1  11   8       31.28       40.49      7.74 o 
   2  11   8       78.71       46.93     11.20 o 
   3  11   8        2.16        4.07      9.83 o 
   4  11   8        8.66        8.12      8.73 o 
   5  11   8        4.95       -0.78      7.92 o 
   0  12   8     1180.07     1125.05     41.70 o 
   1  12   8        7.03        6.29      6.90 o 
   2  12   8      538.25      541.24     19.67 o 
   3  12   8        0.71       -5.11     10.02 o 
   4  12   8      422.04      452.87     28.70 o 
   1  13   8       10.22        8.79      7.71 o 
   2  13   8        0.64       -8.93      8.31 o 
   1   1   9     7404.21     7424.20     44.22 o 
   2   1   9      436.22      473.26      6.77 o 
   3   1   9     4693.17     4679.62     32.77 o 
   4   1   9        9.01       10.79      2.71 o 
   5   1   9     2099.41     2077.85     27.34 o 
   6   1   9        7.13        0.41      5.64 o 
   7   1   9      498.09      563.09     19.41 o 
   8   1   9        0.50        2.25      7.40 o 
   0   2   9     1353.25     1465.57     16.07 o 
   1   2   9       60.91       68.72      3.24 o 
   2   2   9       15.15       19.31      2.41 o 
   3   2   9       11.35       10.26      2.40 o 
   4   2   9      193.47      196.81      6.47 o 
   5   2   9        5.69       -0.76      3.46 o 
   6   2   9        0.25       -0.32      5.68 o 
   7   2   9        0.06       -9.20      6.13 o 
   8   2   9        0.82       -1.63      6.96 o 
   1   3   9     5266.65     5174.77     31.32 o 
   2   3   9      453.96      528.73     12.22 o 
   3   3   9     4444.60     4263.18     29.22 o 
   4   3   9       20.84       23.25      3.77 o 
   5   3   9     1582.04     1561.22     21.55 o 
   6   3   9       24.67       18.04      6.47 o 
   7   3   9      733.14      767.30     25.51 o 
   8   3   9       22.63       20.32      8.90 o 
   0   4   9       36.52       56.00      7.27 o 
   1   4   9      158.49      149.86      7.32 o 
   2   4   9      140.34      130.13      5.13 o 
   3   4   9        1.22       -0.36      2.01 o 
   4   4   9       82.31       73.30      5.49 o 
   5   4   9       23.25       33.64      8.26 o 
   6   4   9      112.99       94.16      9.90 o 
   7   4   9        3.68        5.58      6.72 o 
   8   4   9       40.45       35.25      9.45 o 
   1   5   9     5431.85     5150.58     38.13 o 
   2   5   9        0.98        0.63      2.22 o 
   3   5   9     2472.81     2441.60     21.49 o 
   4   5   9      208.29      210.20      7.99 o 
   5   5   9     1595.81     1534.22     22.72 o 
   6   5   9       75.30       79.21     12.99 o 
   7   5   9      325.02      369.48     17.50 o 
   8   5   9       11.51       13.72      8.49 o 
   0   6   9       47.75       43.33      6.50 o 
   1   6   9       53.34       35.73      8.36 o 
   2   6   9        3.12        6.41      3.15 o 
   3   6   9       47.34       51.29      4.61 o 
   4   6   9       21.62       17.52      4.75 o 
   5   6   9       18.83       12.55      4.93 o 
   6   6   9        4.31       -2.33      5.46 o 
   7   6   9        0.12       -2.80      6.73 o 
   1   7   9     3109.65     2929.54     34.09 o 
   2   7   9      165.84      171.30      8.14 o 
   3   7   9     2797.85     2609.64     29.56 o 
   4   7   9       76.29       81.76      7.15 o 
   5   7   9      682.11      668.87     18.27 o 
   6   7   9        2.93        5.72      7.22 o 
   7   7   9      280.06      264.22     17.85 o 
   0   8   9      214.99      209.41     24.08 o 
   1   8   9       42.54       40.18      5.87 o 
   2   8   9       43.63       44.76      9.66 o 
   3   8   9        5.36        9.40      4.55 o 
   4   8   9       17.69       28.09      6.52 o 
   5   8   9        0.03       -9.20      6.13 o 
   6   8   9       19.53       19.79      7.15 o 
   7   8   9        2.92        6.03      9.40 o 
   1   9   9     1836.42     1805.53     28.32 o 
   2   9   9        7.46       10.65      5.44 o 
   3   9   9     1051.35     1050.01     28.12 o 
   4   9   9        0.40        5.02      5.91 o 
   5   9   9      829.39      842.66     26.34 o 
   6   9   9        6.41        2.20      8.62 o 
   0  10   9       35.92       27.88     10.73 o 
   1  10   9        0.06        1.74      5.44 o 
   2  10   9       21.01       16.10      6.15 o 
   3  10   9       57.51       52.02     15.58 o 
   4  10   9        1.29        1.14      6.62 o 
   5  10   9        1.59       -7.81      7.14 o 
   1  11   9     1205.76     1257.41     27.26 o 
   2  11   9       13.88        7.47      6.10 o 
   3  11   9      691.81      706.08     39.02 o 
   4  11   9       25.69       20.76      9.42 o 
   0  12   9        2.69        0.23     10.03 o 
   1  12   9        0.96       -0.45      6.50 o 
   2  12   9        0.05       -7.43      6.56 o 
   3  12   9        3.42       12.98     10.75 o 
   1  13   9      645.23      661.81     24.76 o 
   0   0  10     2681.51     2318.10     27.94 o 
   1   0  10      583.19      611.04     12.41 o 
   2   0  10     7779.61     7627.18     84.14 o 
   3   0  10        9.13        7.28      3.67 o 
   4   0  10     3404.37     3308.57     38.38 o 
   5   0  10        2.76       -0.74      5.03 o 
   6   0  10      748.40      781.12     60.91 o 
   7   0  10       43.34       43.54     12.40 o 
   8   0  10      394.51      357.54     25.51 o 
   1   1  10      173.21      171.73      8.30 o 
   2   1  10      453.48      511.64      8.69 o 
   3   1  10       92.02       96.43      4.71 o 
   4   1  10       98.05      107.54      5.27 o 
   5   1  10        3.01        1.04      3.95 o 
   6   1  10       10.62       13.91      6.49 o 
   7   1  10       30.45       33.44      8.13 o 
   8   1  10        0.88        2.97      9.02 o 
   0   2  10    10970.89    10919.02    103.05 o 
   1   2  10       97.27       94.80      3.77 o 
   2   2  10     3681.97     3456.57     27.38 o 
   3   2  10        1.44        2.64      2.25 o 
   4   2  10     2408.87     2323.97     21.92 o 
   5   2  10       81.54       97.35      7.76 o 
   6   2  10     1311.00     1270.15     26.71 o 
   7   2  10        0.04       -4.01      6.52 o 
   8   2  10      204.16      239.35     25.75 o 
   1   3  10       22.40       24.55      2.47 o 
   2   3  10       14.50       13.87      2.56 o 
   3   3  10       60.85       67.38      4.38 o 
   4   3  10      270.08      298.77      8.78 o 
   5   3  10       81.64       89.77      6.92 o 
   6   3  10        0.04        3.31      7.71 o 
   7   3  10      103.89       97.54     10.75 o 
   8   3  10        3.05        1.06      7.55 o 
   0   4  10     4836.34     4722.25     46.01 o 
   1   4  10      163.86      167.44      5.76 o 
   2   4  10     6032.05     6026.15     40.63 o 
   3   4  10      401.33      386.80      8.62 o 
   4   4  10     2082.82     2137.21     23.50 o 
   5   4  10      102.61      101.74      7.48 o 
   6   4  10      428.94      471.35     17.22 o 
   7   4  10       42.54       27.00      8.16 o 
   8   4  10      149.74      162.13     14.15 o 
   1   5  10      647.17      659.61     13.93 o 
   2   5  10      121.56      135.55      5.70 o 
   3   5  10       63.62       53.58      4.46 o 
   4   5  10        8.74       16.24      5.15 o 
   5   5  10      269.87      249.55     11.58 o 
   6   5  10        4.37        7.00      6.50 o 
   7   5  10       19.00       12.56      7.40 o 
   0   6  10     7579.39     7431.91    131.21 o 
   1   6  10      122.54      116.99      7.23 o 
   2   6  10     3234.94     3113.55     29.06 o 
   3   6  10      396.20      373.11      9.23 o 
   4   6  10     1165.68     1176.19     19.80 o 
   5   6  10        0.83       -0.04      4.63 o 
   6   6  10      291.11      302.71     13.67 o 
   7   6  10       33.05       39.63      9.00 o 
   1   7  10        6.28        5.45      4.02 o 
   2   7  10      243.81      240.79     10.75 o 
   3   7  10        3.20       -1.03      3.80 o 
   4   7  10       14.09       13.62      5.09 o 
   5   7  10       35.57       28.04      6.08 o 
   6   7  10       13.91       13.47      6.72 o 
   7   7  10        1.00       -0.58      7.71 o 
   0   8  10     1678.56     1588.26     40.13 o 
   1   8  10      139.83      139.93      9.10 o 
   2   8  10     2323.04     2287.01     31.35 o 
   3   8  10       70.73       99.34      8.62 o 
   4   8  10      931.51      946.40     29.40 o 
   5   8  10        7.94       -0.68      6.59 o 
   6   8  10      230.86      247.41     14.27 o 
   1   9  10      325.45      304.76     12.69 o 
   2   9  10       39.05       42.37      6.91 o 
   3   9  10      124.20      120.79      9.85 o 
   4   9  10      188.91      171.48     13.74 o 
   5   9  10       90.66      101.89     12.63 o 
   6   9  10        1.94       10.44     11.56 o 
   0  10  10      802.47      835.84     44.84 o 
   1  10  10      209.65      201.03     12.73 o 
   2  10  10      526.30      520.27     17.93 o 
   3  10  10      166.40      150.46     24.03 o 
   4  10  10      693.43      722.57     24.29 o 
   5  10  10       55.36       43.40     10.52 o 
   1  11  10       69.47       59.05      9.06 o 
   2  11  10        0.54        3.72      6.47 o 
   3  11  10       74.96       66.18     12.90 o 
   4  11  10        0.68       14.02     10.90 o 
   0  12  10      355.66      341.15     40.24 o 
   1  12  10       10.74        6.94      8.08 o 
   2  12  10      381.65      367.25     18.23 o 
   3  12  10        4.26       16.88     12.21 o 
   1   1  11     3741.78     3762.31     27.40 o 
   2   1  11        0.08        0.75      2.14 o 
   3   1  11     1587.00     1541.22     16.86 o 
   4   1  11       30.06       31.32      3.72 o 
   5   1  11      878.13      907.56     31.96 o 
   6   1  11        0.27        1.99      6.35 o 
   7   1  11      721.51      798.53     23.05 o 
   8   1  11       18.77       11.59      8.61 o 
   0   2  11        4.16        7.79      3.74 o 
   1   2  11       56.21       66.86      3.46 o 
   2   2  11      107.70      102.44      6.80 o 
   3   2  11       60.18       56.34      4.28 o 
   4   2  11        2.65        4.22      2.84 o 
   5   2  11      165.21      181.11      8.74 o 
   6   2  11      106.43      112.18     10.81 o 
   7   2  11       77.68       68.85     10.08 o 
   8   2  11       21.01       12.02      9.76 o 
   1   3  11     1467.97     1405.95     15.10 o 
   2   3  11        0.02       -1.32      2.20 o 
   3   3  11     2578.00     2509.12     23.19 o 
   4   3  11      265.61      266.05      8.71 o 
   5   3  11     2230.79     2215.07     27.41 o 
   6   3  11       25.45       18.96      6.68 o 
   7   3  11      279.66      303.01     16.06 o 
   8   3  11        5.32       -3.00      7.87 o 
   0   4  11      213.48      218.38     12.14 o 
   1   4  11       36.93       54.50      5.27 o 
   2   4  11       94.27       94.55      5.06 o 
   3   4  11      740.78      741.38     12.25 o 
   4   4  11       68.23       78.06      5.84 o 
   5   4  11      111.47      134.21      8.39 o 
   6   4  11        5.21        8.30      6.68 o 
   7   4  11       22.21       22.69      8.12 o 
   1   5  11     2895.85     2792.58     25.86 o 
   2   5  11      614.12      647.83     11.16 o 
   3   5  11     3248.29     3183.36     28.14 o 
   4   5  11        3.88        3.96      3.82 o 
   5   5  11      384.00      381.39     12.74 o 
   6   5  11        7.88        1.27      6.42 o 
   7   5  11       92.78       91.74     11.30 o 
   0   6  11     1008.28      954.32     29.25 o 
   1   6  11      802.45      769.99     22.27 o 
   2   6  11        2.54        7.79      3.23 o 
   3   6  11      169.95      158.49      7.01 o 
   4   6  11       21.18       14.42      4.80 o 
   5   6  11       45.14       35.80      6.09 o 
   6   6  11        4.30       10.09      5.88 o 
   7   6  11        0.27        3.01      7.84 o 
   1   7  11     6030.48     5801.00     76.54 o 
   2   7  11       83.52       73.66      7.07 o 
   3   7  11      222.17      235.82     12.93 o 
   4   7  11      127.87      120.48      9.35 o 
   5   7  11      206.15      237.76     11.35 o 
   6   7  11        4.01       -4.06      6.33 o 
   0   8  11        1.90        4.10      7.34 o 
   1   8  11      808.11      776.41     20.06 o 
   2   8  11      214.31      211.14     11.80 o 
   3   8  11      254.24      204.35      9.92 o 
   4   8  11       11.32        7.09      6.08 o 
   5   8  11       66.13       50.40      8.34 o 
   6   8  11       20.95       16.00      6.94 o 
   1   9  11      483.21      538.58     17.67 o 
   2   9  11       27.25       27.82      7.33 o 
   3   9  11     1905.26     1926.53     31.35 o 
   4   9  11       33.58       30.30      8.79 o 
   5   9  11      415.95      402.62     17.12 o 
   0  10  11      223.81      198.54     27.05 o 
   1  10  11       59.98       74.40     11.04 o 
   2  10  11        1.84        2.67      7.34 o 
   3  10  11       18.93       10.07      9.66 o 
   4  10  11       12.38        9.00      8.44 o 
   5  10  11       49.21       40.86     13.85 o 
   1  11  11      471.17      526.19     21.60 o 
   2  11  11       19.77       14.53      8.16 o 
   3  11  11      310.34      334.98     22.34 o 
   4  11  11        0.04       -8.31      9.77 o 
   0  12  11        1.53       -8.98     16.64 o 
   1  12  11        1.15       -1.49      9.91 o 
   2  12  11       32.03       13.11      9.10 o 
   0   0  12     1512.31     1442.68     37.93 o 
   1   0  12      129.85      141.35      9.12 o 
   2   0  12     1682.55     1685.84     29.48 o 
   3   0  12      401.06      422.13     12.69 o 
   4   0  12     3118.44     3203.55     53.61 o 
   5   0  12      566.85      608.06     19.76 o 
   6   0  12      120.14      118.27     15.46 o 
   7   0  12        1.27        7.56     10.80 o 
   8   0  12        1.53       -4.12     11.79 o 
   1   1  12        0.01        2.43      2.67 o 
   2   1  12      197.28      199.24      6.64 o 
   3   1  12      442.96      452.73     11.57 o 
   4   1  12        0.71       -0.59      3.07 o 
   5   1  12       53.89       46.14      6.41 o 
   6   1  12      337.26      348.32     18.72 o 
   7   1  12       73.91       67.70     10.17 o 
   8   1  12       72.05       75.59     13.50 o 
   0   2  12     2723.99     2614.98     36.82 o 
   1   2  12      457.73      472.55      9.33 o 
   2   2  12     2504.35     2438.73     22.18 o 
   3   2  12      111.10      125.80      5.79 o 
   4   2  12      235.01      225.60      7.58 o 
   5   2  12        1.46        0.17      4.64 o 
   6   2  12      542.40      532.99     18.33 o 
   7   2  12        1.47       -0.14      7.37 o 
   1   3  12      685.72      688.42     14.04 o 
   2   3  12       37.76       29.29      3.51 o 
   3   3  12        0.47        0.23      2.85 o 
   4   3  12       72.55       78.76      6.01 o 
   5   3  12       20.46       23.05      5.31 o 
   6   3  12       62.83       59.12      9.19 o 
   7   3  12      145.54      155.27     15.39 o 
   0   4  12     2218.43     2081.60     43.38 o 
   1   4  12       20.98       22.35      4.35 o 
   2   4  12      778.40      768.74     13.04 o 
   3   4  12        3.34       -3.92      2.95 o 
   4   4  12     1078.95     1069.99     19.09 o 
   5   4  12       96.17       88.13      7.40 o 
   6   4  12      374.80      358.40     16.36 o 
   7   4  12       11.85       10.01      7.66 o 
   1   5  12      305.29      291.45      8.99 o 
   2   5  12       74.96       79.30      6.10 o 
   3   5  12        4.46        3.88      3.34 o 
   4   5  12       41.36       37.47      5.42 o 
   5   5  12      102.10       86.88      7.65 o 
   6   5  12        2.53        8.47      6.89 o 
   7   5  12        0.07        6.66      7.87 o 
   0   6  12      358.60      339.93     21.70 o 
   1   6  12      132.45      131.43     10.98 o 
   2   6  12     1402.81     1318.54     19.69 o 
   3   6  12      416.65      434.20     10.44 o 
   4   6  12      757.50      750.31     21.06 o 
   5   6  12       14.05       16.70      5.71 o 
   6   6  12      246.84      250.52     13.24 o 
   7   6  12        0.01       -1.53      7.41 o 
   1   7  12       38.62       37.32      6.72 o 
   2   7  12       96.78       94.90     11.54 o 
   3   7  12        4.80        5.01      4.13 o 
   4   7  12        9.94        7.55      5.33 o 
   5   7  12       12.55       12.04      5.60 o 
   6   7  12        0.30       -3.97      6.24 o 
   0   8  12     1352.03     1329.18     38.29 o 
   1   8  12       11.71       -1.38      5.45 o 
   2   8  12      472.07      487.09     17.09 o 
   3   8  12       45.63       34.89      6.63 o 
   4   8  12      341.42      371.43     16.36 o 
   5   8  12       68.99       55.41     10.35 o 
   6   8  12      240.38      252.44     19.85 o 
   1   9  12       80.37       80.85      9.43 o 
   2   9  12        4.48       12.14      6.84 o 
   3   9  12        5.68        7.41      7.01 o 
   4   9  12       31.29       18.93      7.02 o 
   5   9  12        0.49        3.74      7.18 o 
   0  10  12      380.20      400.14     65.10 o 
   1  10  12        1.73       -5.34      6.26 o 
   2  10  12      544.31      581.87     21.28 o 
   3  10  12        0.22       -5.63     17.07 o 
   4  10  12      297.51      313.62     18.49 o 
   1  11  12       27.07       16.93      8.61 o 
   2  11  12       20.14       14.01      8.65 o 
   3  11  12       34.86       32.97     27.64 o 
   0  12  12      526.80      508.91     33.25 o 
   1  12  12        0.08       -1.03      8.71 o 
   1   1  13     2756.99     2809.67     28.97 o 
   2   1  13      279.41      275.80      9.20 o 
   3   1  13     1550.44     1560.75     23.91 o 
   4   1  13       21.82       13.79      3.78 o 
   5   1  13      167.16      181.34     10.11 o 
   6   1  13       85.14       88.49     12.08 o 
   7   1  13        1.94        1.60      7.93 o 
   0   2  13     1456.78     1459.29     26.79 o 
   1   2  13        3.64        3.19      4.12 o 
   2   2  13       10.74        3.96      3.64 o 
   3   2  13      178.05      182.40      6.84 o 
   4   2  13      441.29      441.88     11.57 o 
   5   2  13      350.26      335.94     12.76 o 
   6   2  13        5.30        9.42      7.06 o 
   7   2  13        1.06       -0.77      7.50 o 
   1   3  13     1947.25     1953.76     23.55 o 
   2   3  13     1502.50     1501.74     18.70 o 
   3   3  13      217.81      230.86     10.67 o 
   4   3  13        8.99        9.33      3.89 o 
   5   3  13      258.04      278.55     10.97 o 
   6   3  13       36.07       29.32      7.83 o 
   7   3  13      319.42      330.25     17.35 o 
   0   4  13     1415.47     1332.54     46.56 o 
   1   4  13      430.21      422.02     12.00 o 
   2   4  13        1.29        1.46      3.02 o 
   3   4  13      443.50      446.66     15.34 o 
   4   4  13      111.13      107.20      6.92 o 
   5   4  13        0.04       -2.47      4.44 o 
   6   4  13        0.91       -6.50      6.56 o 
   7   4  13        1.15      -10.87      7.25 o 
   1   5  13       62.81       73.00      7.75 o 
   2   5  13       58.62       51.93      5.55 o 
   3   5  13      948.13      936.78     18.35 o 
   4   5  13      126.85      128.13      7.67 o 
   5   5  13      544.22      557.76     15.09 o 
   6   5  13        0.00       -5.60      6.76 o 
   7   5  13       93.05       85.74     11.50 o 
   0   6  13       33.27       34.53     14.35 o 
   1   6  13       35.10       43.57      7.11 o 
   2   6  13      229.14      222.94     10.59 o 
   3   6  13        0.91        1.70      4.05 o 
   4   6  13       30.52       31.29      5.95 o 
   5   6  13       78.81       82.20      7.89 o 
   6   6  13       26.13       17.90      7.08 o 
   1   7  13      255.39      253.79     13.13 o 
   2   7  13       56.93       56.14      7.01 o 
   3   7  13      128.88      136.93      8.51 o 
   4   7  13      105.33      101.30      9.15 o 
   5   7  13      276.90      298.11     12.87 o 
   6   7  13      103.86      111.35     10.95 o 
   0   8  13        1.95       -7.28      7.09 o 
   1   8  13        0.01        5.38      6.49 o 
   2   8  13       31.66       44.21      8.08 o 
   3   8  13       11.07       15.16      6.83 o 
   4   8  13      152.07      154.85     16.84 o 
   5   8  13       26.88       24.11      7.48 o 
   1   9  13      178.46      199.14     22.65 o 
   2   9  13        1.57       -6.34      6.26 o 
   3   9  13      219.57      249.24     17.12 o 
   4   9  13       52.83       50.64     11.27 o 
   0  10  13       22.41       15.80     16.35 o 
   1  10  13        9.98        5.16      6.98 o 
   2  10  13       77.30       70.46     10.29 o 
   3  10  13       36.86       50.08     15.76 o 
   4  10  13        0.77        7.83     14.10 o 
   1  11  13      277.68      312.92     17.36 o 
   2  11  13       57.67       61.79     13.19 o 
   0   0  14      741.40      752.88     23.54 o 
   1   0  14       50.00       47.84      7.34 o 
   2   0  14     1402.93     1365.38     28.13 o 
   3   0  14        0.09        5.29      4.97 o 
   4   0  14       12.13       13.58      5.46 o 
   5   0  14      255.51      263.53     17.88 o 
   6   0  14       19.37       24.08     11.28 o 
   7   0  14        2.42        3.06     11.49 o 
   1   1  14       42.63       57.92      5.43 o 
   2   1  14       31.11       26.62      4.77 o 
   3   1  14      169.80      175.59      8.34 o 
   4   1  14      283.33      284.87      8.83 o 
   5   1  14        6.45        5.68      5.43 o 
   6   1  14      143.28      155.86     12.45 o 
   7   1  14       58.13       62.26     10.47 o 
   0   2  14     1085.51     1029.85     22.97 o 
   1   2  14      168.30      158.70      7.73 o 
   2   2  14       49.17       55.59      6.82 o 
   3   2  14      159.04      149.56     10.31 o 
   4   2  14      499.84      508.86     11.14 o 
   5   2  14       16.79        8.95      5.46 o 
   6   2  14      354.65      338.64     16.31 o 
   7   2  14        0.20       -4.09      7.57 o 
   1   3  14      292.29      309.85     10.93 o 
   2   3  14      367.98      358.18     10.80 o 
   3   3  14        9.26       13.60      4.05 o 
   4   3  14       96.88      111.02      7.64 o 
   5   3  14       15.79       13.18      5.72 o 
   6   3  14        1.38        0.02      6.97 o 
   7   3  14        2.62        1.43      7.48 o 
   0   4  14      363.03      423.17     22.39 o 
   1   4  14       18.27       13.00      5.29 o 
   2   4  14      673.72      630.01     13.91 o 
   3   4  14        4.59        5.59      3.77 o 
   4   4  14      853.28      866.73     17.81 o 
   5   4  14        0.51       -1.60      4.97 o 
   6   4  14      170.12      169.25     16.76 o 
   1   5  14      125.70      133.51     10.04 o 
   2   5  14      858.97      870.38     18.21 o 
   3   5  14       12.44       11.73      4.23 o 
   4   5  14        4.52        3.79      4.60 o 
   5   5  14       39.21       26.88      6.58 o 
   6   5  14        9.97        7.13      7.59 o 
   0   6  14     1706.84     1773.06     44.84 o 
   1   6  14       52.07       57.43      7.97 o 
   2   6  14      144.18      147.69     11.16 o 
   3   6  14      215.75      219.25      9.81 o 
   4   6  14       49.73       46.68      7.00 o 
   5   6  14       34.08       31.55      6.59 o 
   6   6  14      166.05      162.99     13.96 o 
   1   7  14       36.52       49.13      7.71 o 
   2   7  14       11.68        5.40      6.90 o 
   3   7  14        4.72       -1.26      5.20 o 
   4   7  14       64.71       68.78      9.46 o 
   5   7  14       25.24       19.98      7.05 o 
   0   8  14      362.23      309.66     21.62 o 
   1   8  14        0.60        7.66      6.39 o 
   2   8  14      365.27      349.00     16.02 o 
   3   8  14       10.08        7.97      6.69 o 
   4   8  14      104.18      120.76     13.81 o 
   5   8  14       46.32       43.81     10.78 o 
   1   9  14       43.48       45.48      8.77 o 
   2   9  14       20.43       13.42      7.62 o 
   3   9  14       10.08       -2.15      7.81 o 
   4   9  14       15.29       24.05      9.68 o 
   0  10  14       40.38       34.84     12.14 o 
   1  10  14        2.16        5.41      7.04 o 
   2  10  14      258.29      271.85     16.03 o 
   3  10  14        4.05       17.65     12.92 o 
   1  11  14        5.34        1.80      7.82 o 
   1   1  15      523.79      554.13     12.87 o 
   2   1  15        4.63        0.90      3.63 o 
   3   1  15      567.07      582.22     13.81 o 
   4   1  15        2.56        9.51      4.53 o 
   5   1  15      344.28      331.29     13.33 o 
   6   1  15        3.27        4.91      7.10 o 
   7   1  15      114.23      102.16     12.11 o 
   0   2  15       43.21       39.02      9.29 o 
   1   2  15        7.71        4.59      3.80 o 
   2   2  15        0.13       -1.42      3.62 o 
   3   2  15       36.28       23.55      4.96 o 
   4   2  15        6.19        4.18      4.40 o 
   5   2  15        0.12        2.63      6.07 o 
   6   2  15        2.06        5.21      7.14 o 
   1   3  15      791.11      717.58     18.02 o 
   2   3  15       24.10       25.24      5.03 o 
   3   3  15      427.76      422.58     12.18 o 
   4   3  15        0.07       -3.93      4.70 o 
   5   3  15      184.04      183.97     10.82 o 
   6   3  15        6.68        5.24      7.57 o 
   0   4  15        2.25        8.43      7.52 o 
   1   4  15       11.54        8.33      5.53 o 
   2   4  15       17.69       14.41      4.67 o 
   3   4  15        1.14        0.61      4.10 o 
   4   4  15       10.96        6.23      5.55 o 
   5   4  15       12.95       21.06      6.26 o 
   6   4  15        4.47        1.91      7.18 o 
   1   5  15      874.68      833.83     21.54 o 
   2   5  15       74.41       61.23      8.31 o 
   3   5  15      330.61      325.70     14.17 o 
   4   5  15       66.40       72.29      7.24 o 
   5   5  15      158.67      175.39     13.31 o 
   6   5  15        1.83       -8.36      6.79 o 
   0   6  15       34.77       18.36      9.10 o 
   1   6  15       30.79       28.14      7.10 o 
   2   6  15       19.39       13.39      6.45 o 
   3   6  15        0.96        1.85      6.13 o 
   4   6  15       51.15       48.63      7.56 o 
   5   6  15        0.05       -2.84      5.88 o 
   1   7  15      447.86      482.13     17.78 o 
   2   7  15        0.69       -2.91      6.06 o 
   3   7  15      403.62      385.85     16.81 o 
   4   7  15       26.08       24.99      9.21 o 
   5   7  15       88.78      106.77     11.22 o 
   0   8  15       30.53       32.02     13.73 o 
   1   8  15        0.00        3.28      6.46 o 
   2   8  15        7.83       -0.94      6.58 o 
   3   8  15       37.02       31.88      9.79 o 
   4   8  15       52.92       54.58     12.69 o 
   1   9  15      201.38      216.61     14.69 o 
   2   9  15        5.14        0.71      7.43 o 
   3   9  15      180.82      224.60     32.24 o 
   0  10  15       12.39       18.65     11.65 o 
   1  10  15        0.51       -8.32      7.17 o 
   2  10  15       33.68       21.74      8.96 o 
   0   0  16      815.52      875.39     34.77 o 
   1   0  16      446.01      400.08     16.17 o 
   2   0  16      334.08      386.58     16.64 o 
   3   0  16      142.89      149.42     21.01 o 
   4   0  16      547.48      537.94     19.84 o 
   5   0  16       17.70       -5.10      8.88 o 
   6   0  16      344.03      324.52     33.96 o 
   1   1  16      241.76      242.22      9.74 o 
   2   1  16        1.50       -2.32      4.13 o 
   3   1  16      162.43      158.28     11.77 o 
   4   1  16       51.75       48.73      6.30 o 
   5   1  16       18.91       14.96      8.25 o 
   6   1  16        6.22       -8.54     11.26 o 
   0   2  16      302.58      382.10     21.22 o 
   1   2  16      125.77      112.54      7.56 o 
   2   2  16      793.17      818.69     16.53 o 
   3   2  16        5.69        9.57      4.71 o 
   4   2  16      399.29      417.97     13.03 o 
   5   2  16       23.30       10.76      8.49 o 
   6   2  16      210.69      257.55     17.78 o 
   1   3  16        0.04       -1.58      4.91 o 
   2   3  16      108.76      106.66      8.99 o 
   3   3  16        6.65        7.18      4.88 o 
   4   3  16        3.64        0.96      5.29 o 
   5   3  16       10.67        3.06      7.20 o 
   6   3  16       20.00       24.72      9.97 o 
   0   4  16     1355.68     1291.10     67.83 o 
   1   4  16       15.41       27.29      6.87 o 
   2   4  16      458.00      500.57     18.76 o 
   3   4  16       68.24       50.80      6.51 o 
   4   4  16      336.97      377.98     14.23 o 
   5   4  16        5.16       -1.50      7.02 o 
   6   4  16      150.14      162.94     20.89 o 
   1   5  16      127.07      112.48     11.90 o 
   2   5  16        0.10        4.62      5.87 o 
   3   5  16       12.98        8.56      5.14 o 
   4   5  16       59.47       65.40     10.00 o 
   5   5  16       51.48       51.86      9.43 o 
   0   6  16      622.48      622.37     47.28 o 
   1   6  16       39.52       40.11      8.45 o 
   2   6  16      839.29      838.35     23.98 o 
   3   6  16       60.23       58.41      9.04 o 
   4   6  16      245.14      236.99     14.32 o 
   5   6  16        0.49       -2.83      7.32 o 
   1   7  16        1.97        4.02      6.23 o 
   2   7  16        0.02       -1.81      6.40 o 
   3   7  16        7.49        8.66      8.10 o 
   4   7  16       12.91       18.80     12.36 o 
   0   8  16      506.57      497.67     27.78 o 
   1   8  16        0.03       -3.66      6.43 o 
   2   8  16      319.69      333.68     17.23 o 
   3   8  16        9.45       11.39      9.26 o 
   1   9  16        3.40       -9.78      6.52 o 
   2   9  16        0.25       -2.19      8.68 o 
   1   1  17     1241.83     1212.13     25.40 o 
   2   1  17      136.62      122.45      8.27 o 
   3   1  17      551.00      593.23     14.94 o 
   4   1  17      110.63       95.09      8.04 o 
   5   1  17      260.58      282.02     17.80 o 
   6   1  17       18.64        1.79     12.03 o 
   0   2  17      199.49      143.23     15.51 o 
   1   2  17       28.59       22.89      6.63 o 
   2   2  17       36.82       32.79      5.86 o 
   3   2  17       37.03       28.96      5.82 o 
   4   2  17       14.04       15.98      5.76 o 
   5   2  17       24.13       25.08      9.76 o 
   1   3  17      515.04      533.55     17.80 o 
   2   3  17        7.40        6.85      5.32 o 
   3   3  17      911.66      912.82     19.70 o 
   4   3  17       16.87       16.38      6.72 o 
   5   3  17      537.21      546.22     30.42 o 
   0   4  17        3.74       -0.74      8.05 o 
   1   4  17       15.28       13.23      6.91 o 
   2   4  17       39.86       48.58      8.26 o 
   3   4  17       62.22       65.61      7.36 o 
   4   4  17       12.34        6.73      5.98 o 
   5   4  17       15.47       22.58      9.33 o 
   1   5  17      913.52      936.70     24.37 o 
   2   5  17       12.54       18.30      7.39 o 
   3   5  17      470.78      479.40     18.55 o 
   4   5  17        6.01        7.95      7.34 o 
   5   5  17      123.68      130.30     12.81 o 
   0   6  17       51.91       34.42     16.29 o 
   1   6  17        9.92        3.82      6.78 o 
   2   6  17        0.01       -1.19      6.29 o 
   3   6  17        7.67       12.25      7.20 o 
   4   6  17        0.71       -4.36     10.44 o 
   1   7  17      688.19      698.79     22.29 o 
   2   7  17        1.03        9.65      7.66 o 
   3   7  17      229.57      236.24     17.97 o 
   0   8  17        1.00       -2.77     12.66 o 
   1   8  17       51.16       74.91     10.73 o 
   2   8  17       18.32       18.57      8.72 o 
   3   8  17        4.74       10.28      9.98 o 
   1   9  17      158.54      150.89     14.16 o 
   0   0  18     1481.62     1485.09     58.85 o 
   1   0  18        0.23        7.20      6.85 o 
   2   0  18     1282.04     1290.07     30.98 o 
   3   0  18       17.05       16.50      7.70 o 
   4   0  18      510.91      519.12     25.53 o 
   5   0  18        2.85        0.44     15.01 o 
   1   1  18        3.10       -2.43      4.92 o 
   2   1  18        0.22        3.37      4.79 o 
   3   1  18        1.41        2.64      5.29 o 
   4   1  18        5.56        9.39      5.82 o 
   5   1  18        6.51        0.77      8.72 o 
   0   2  18     1458.14     1461.66     51.00 o 
   1   2  18        0.59        6.63      6.12 o 
   2   2  18     1018.30     1008.49     19.57 o 
   3   2  18        5.24        9.79      5.42 o 
   4   2  18      557.31      563.25     23.06 o 
   5   2  18        0.00        5.32      8.87 o 
   1   3  18        0.03       -1.90      5.94 o 
   2   3  18        3.54       -1.84      5.28 o 
   3   3  18        0.77        2.16      5.36 o 
   4   3  18        4.04        3.16      6.19 o 
   5   3  18        1.78        0.70      9.00 o 
   0   4  18     1024.12     1022.83     40.46 o 
   1   4  18        2.92        8.93      6.64 o 
   2   4  18      868.60      864.11     23.61 o 
   3   4  18        9.38       20.37      6.81 o 
   4   4  18      352.41      350.66     15.03 o 
   1   5  18       22.95       17.58      7.37 o 
   2   5  18        6.90        5.92      8.27 o 
   3   5  18       17.66       19.03      8.01 o 
   4   5  18       21.49       26.68     10.04 o 
   0   6  18      768.75      700.95     31.57 o 
   1   6  18        6.02       -6.92      6.73 o 
   2   6  18      441.14      463.23     19.49 o 
   3   6  18        0.81       -0.01      7.33 o 
   1   7  18       52.15       54.11      9.82 o 
   2   7  18       31.89       27.83      8.91 o 
   3   7  18       12.91       13.83     11.57 o 
   0   8  18      178.59      191.50     21.73 o 
   1   8  18       50.00       45.43     10.14 o 
   1   1  19      631.13      584.50     19.49 o 
   2   1  19       14.30       21.28      6.03 o 
   3   1  19      488.43      500.94     17.77 o 
   4   1  19        4.72        4.64      6.02 o 
   0   2  19       44.52       38.42     12.06 o 
   1   2  19        0.01       -1.06      6.08 o 
   2   2  19        1.96       -0.69      5.53 o 
   3   2  19        3.51        8.38      5.82 o 
   4   2  19        7.84       11.06      6.86 o 
   1   3  19      555.47      543.28     24.10 o 
   2   3  19       22.65       31.45      8.07 o 
   3   3  19      477.23      468.91     16.81 o 
   4   3  19        8.36        2.46      6.75 o 
   0   4  19       13.77       11.94     10.28 o 
   1   4  19        5.51        5.54      6.71 o 
   2   4  19        2.26       10.27      7.18 o 
   3   4  19        7.53        9.82      8.00 o 
   4   4  19        1.63        5.01      8.01 o 
   1   5  19      538.42      524.64     20.68 o 
   2   5  19        6.59       14.28      8.15 o 
   3   5  19      456.34      510.84     21.45 o 
   0   6  19       43.55       64.26     14.59 o 
   1   6  19        6.28       15.57      8.08 o 
   2   6  19       12.70       27.16      9.02 o 
   1   7  19      616.46      665.16     23.62 o 
   0   0  20      642.85      650.74     41.90 o 
   1   0  20       12.63        6.76      9.95 o 
   2   0  20      685.77      681.51     24.26 o 
   3   0  20       60.67       91.12     12.55 o 
   4   0  20      383.16      402.17     20.78 o 
   1   1  20       17.88       23.50      7.79 o 
   2   1  20        3.62        0.58      5.91 o 
   3   1  20        0.02       -4.97      5.52 o 
   0   2  20      845.08      920.22     97.69 o 
   1   2  20        0.43       10.47      8.10 o 
   2   2  20      538.41      542.15     17.62 o 
   3   2  20        1.28        0.39      6.69 o 
   1   3  20       14.30       25.22      8.19 o 
   2   3  20        6.76       15.04      7.70 o 
   3   3  20        2.25        1.92      6.42 o 
   0   4  20      546.09      499.12     44.59 o 
   1   4  20        0.16        6.83      7.39 o 
   2   4  20      396.38      383.73     18.32 o 
   3   4  20        1.72        6.40     10.82 o 
   1   5  20        2.04       -3.27      7.45 o 
   2   5  20       13.59       10.18      8.28 o 
   0   6  20      208.36      222.10     22.88 o 
   1   1  21      389.83      394.84     29.46 o 
   2   1  21        4.16        5.93      6.59 o 
   0   2  21       40.87       58.07     30.64 o 
   1   2  21        0.00       -2.38      7.12 o 
   2   2  21        0.92       -0.79      7.48 o 
   1   3  21      333.66      312.62     17.20 o 
   2   3  21      109.48      121.10     12.85 o 
   0   4  21      119.91      128.71     18.40 o 
   1   4  21        5.47       -5.46      7.87 o 
   0   0  22      280.85      299.63     34.84 o 
                                                 
